# Supplementary material for: Structural Interface Parameters Are Discriminatory in Recognising Near-Native Poses of Protein-Protein Interactions
Source: PLoS One. 2014 Feb 3;9(2):e80255. doi: 10.1371/journal.pone.0080255 (PMC3912216; doi:10.1371/journal.pone.0080255)
Supplement: Table S4 — Results of the application of DockScore on 10 CAPRI targets. (XLS) [file pone.0080255.s006.xls]

## Sheet: 1ken
No.	IntfSurfArea	IntfShtCont	AvgConsurf	AvgHydro	AvgScore	Normalise weighted score
100	1	0.937768	0.522794	0.489706	0.667532	0.920505
1	0.990465	0.780584	0.506978	0.435207	0.627476	0.801973
7	0.355596	0.943847	0.321121	0.442529	0.553806	0.785034
94	0.133717	1	0.323529	0.470588	0.53209	0.782332
6	0.328328	0.915116	0.570076	0.479167	0.589177	0.771788
22	0.107186	0.96825	0.389205	0.244318	0.499189	0.752606
42	0.144887	0.948774	0.424603	0.27381	0.5201	0.748288
83	0.154514	0.959947	0.225	0.241667	0.452086	0.747748
57	0.0889452	0.947812	0.4	0.433333	0.522637	0.738358
52	0.186251	0.920508	0.416409	0.363777	0.520258	0.737317
62	0.015638	0.980464	0.272727	0.227273	0.456926	0.737048
40	0.0315983	0.975528	0.242308	0.253846	0.44492	0.735647
20	0.0624367	0.95265	0.362637	0.478022	0.49763	0.735614
47	0.124643	0.931366	0.428571	0.428571	0.510709	0.734826
55	0.247973	0.906973	0.295322	0.352339	0.488357	0.733498
81	0.0868724	0.936766	0.388393	0.558036	0.533812	0.731794
67	0.00760018	0.97133	0.219697	0.340909	0.442574	0.728394
34	0.00207278	0.975864	0.136364	0.335227	0.435311	0.726318
26	0.114049	0.927217	0.25625	0.414583	0.486441	0.720783
88	0.0997697	0.922054	0.366667	0.266667	0.481415	0.71672
97	0.0234915	0.949218	0.247863	0.209402	0.404818	0.714208
78	0.0373791	0.9327	0.181818	0.318182	0.440224	0.703801
90	0.0101796	0.937022	0.154762	0.25	0.38992	0.6988
68	0.244565	0.834951	0.603636	0.404545	0.5451	0.6967
15	0.298825	0.840385	0.290514	0.357708	0.481755	0.694926
56	0.102672	0.862811	0.571429	0.400794	0.55931	0.686973
75	0.0863197	0.874317	0.41629	0.445701	0.495529	0.685244
14	0.325864	0.809178	0.360294	0.530882	0.522694	0.684505
63	0.00163519	0.893479	0.205357	0.455357	0.468134	0.671942
49	0.386112	0.781297	0.318841	0.390097	0.506531	0.671313
74	0.0481345	0.869947	0.153846	0.423077	0.441475	0.660842
24	0.447029	0.744826	0.366667	0.358333	0.516967	0.658629
72	0.442607	0.734755	0.473118	0.473656	0.559189	0.658022
51	0.216605	0.802019	0.388889	0.444444	0.507461	0.657128
82	0.038047	0.831213	0.509615	0.317308	0.468886	0.646222
12	0.248733	0.77708	0.369048	0.529762	0.507136	0.646063
13	0.229387	0.798711	0.224599	0.263369	0.437735	0.645434
87	0.0557577	0.839723	0.192308	0.384615	0.412067	0.641457
11	0.143897	0.787524	0.514706	0.537815	0.522002	0.640164
19	0.472386	0.714096	0.354167	0.318866	0.488482	0.639853
31	0.237379	0.785736	0.15625	0.3375	0.439525	0.635626
45	0.419277	0.710551	0.427957	0.426882	0.528284	0.632493
80	0	0.826703	0.352273	0.414773	0.489434	0.629402
64	0.0223399	0.82487	0.283217	0.328671	0.423039	0.627358
28	0.322731	0.726823	0.393162	0.411681	0.515742	0.623019
44	0.374712	0.716563	0.310185	0.331019	0.489155	0.620163
66	0.233141	0.75678	0.276316	0.328947	0.475277	0.619473
36	0.065638	0.7891	0.333333	0.458333	0.460097	0.615004
43	0.145578	0.766403	0.218487	0.342437	0.433099	0.606363
85	0.0800092	0.770323	0.25	0.428571	0.459488	0.599409
30	0.430792	0.657619	0.42832	0.411868	0.496226	0.595874
93	0.157992	0.732626	0.357895	0.334211	0.458646	0.590994
17	0.1424	0.731538	0.366397	0.287449	0.44274	0.586571
8	0.276601	0.659301	0.625	0.4125	0.525706	0.57611
54	0.201958	0.685235	0.5	0.4375	0.498907	0.574363
35	0.0978812	0.721847	0.3625	0.3625	0.453178	0.5719
77	0.219323	0.661453	0.657353	0.435294	0.54528	0.568299
92	0.282635	0.645232	0.425466	0.503106	0.495629	0.558882
32	0.155435	0.671217	0.368421	0.368421	0.452103	0.546865
79	0.376854	0.596874	0.487455	0.524492	0.54879	0.545951
91	0.12948	0.66748	0.426471	0.426471	0.470739	0.543009
89	0.422064	0.594812	0.241379	0.37931	0.467919	0.538281
73	0.146983	0.661304	0.365476	0.366667	0.45583	0.537756
9	0.201935	0.621278	0.630326	0.401003	0.520146	0.533456
37	0.398181	0.577812	0.351574	0.48051	0.476648	0.528628
50	0.561216	0.521029	0.370833	0.383333	0.482785	0.518803
76	0.377545	0.552091	0.393077	0.451538	0.474875	0.50722
4	0.602372	0.488661	0.364286	0.380827	0.499349	0.503028
99	0.0881391	0.616863	0.5	0.392857	0.461823	0.500795
23	0.286089	0.558841	0.361364	0.356818	0.445156	0.490377
53	0.54924	0.475705	0.508065	0.366935	0.489193	0.489855
71	0.367135	0.526619	0.369697	0.427273	0.47331	0.484889
10	0.262483	0.536653	0.468531	0.335664	0.453233	0.474393
58	0.443943	0.490448	0.380804	0.366518	0.474708	0.473186
5	0.568494	0.4419	0.404366	0.392931	0.493681	0.464363
2	0.504836	0.444389	0.415172	0.501379	0.48927	0.456158
84	0.249862	0.531633	0.133333	0.413889	0.421013	0.453009
86	0.406541	0.478195	0.320789	0.311828	0.43699	0.452666
69	0.326532	0.477654	0.396552	0.413793	0.477832	0.442097
3	0.325864	0.458943	0.395833	0.354167	0.440584	0.427076
95	0.226532	0.482389	0.224311	0.390977	0.427315	0.416486
96	0.380378	0.427119	0.306277	0.442641	0.442159	0.412039
21	0.504399	0.391394	0.323116	0.353768	0.439747	0.409829
70	0.474113	0.375094	0.571795	0.45	0.505362	0.406231
46	0.414901	0.390007	0.345238	0.241071	0.41877	0.389769
59	0.364417	0.383777	0.273846	0.352308	0.42299	0.373779
41	0.288761	0.394895	0.333333	0.530556	0.457402	0.373304
61	0.379226	0.338874	0.313077	0.311538	0.410944	0.345108
38	0.328328	0.322913	0.404682	0.330268	0.41225	0.328231
16	0.403731	0.272011	0.450142	0.490741	0.447097	0.311636
33	0.260525	0.284339	0.479091	0.51	0.446081	0.293827
27	0.612506	0.179352	0.355556	0.441667	0.462327	0.280039
60	0.341225	0.234242	0.476601	0.474138	0.437683	0.272555
18	0.39362	0.196994	0.37212	0.373848	0.415011	0.248612
98	0.436458	0.141009	0.490991	0.463589	0.456065	0.22405
48	0.639912	0.0860035	0.417857	0.402976	0.429851	0.219717
25	0.413243	0.117076	0.374615	0.41	0.407788	0.195045
29	0.540673	0.0811606	0.307604	0.418779	0.407044	0.191138
65	0.484546	0.0483504	0.434211	0.33845	0.393694	0.160685
39	0.540857	0	0.321632	0.35389	0.39371	0.131331

## Sheet: 1kxt
No.	IntfSurfArea	IntfShtCont	AvgConsurf	AvgHydro	AvgScore	Normalise weighted score
100	1	1	0.251748	0.374126	0.695804	0.95007
35	0.849031	0.86592	0.509615	0.240385	0.63755	0.832216
85	0.730135	0.858452	0.461538	0.192308	0.600235	0.79962
21	0.636456	0.879172	0.240385	0.198718	0.549128	0.785081
1	0.730304	0.806733	0.0833333	0.388889	0.620062	0.74692
22	0.578912	0.817317	0.4125	0.45	0.651289	0.742049
54	0.647288	0.795466	0.277273	0.281818	0.560493	0.729648
13	0.672252	0.792649	0.1875	0.25	0.577709	0.727459
64	0.484556	0.820047	0.528571	0.2	0.570608	0.725974
18	0.423542	0.812357	0.264286	0.214286	0.546063	0.695229
72	0.563172	0.762306	0.339286	0.339286	0.594425	0.692868
49	0.506558	0.77031	0.3125	0.125	0.551833	0.681763
83	0.717187	0.693981	0.422727	0.386364	0.593444	0.678907
38	0.507997	0.757418	0.348485	0.306818	0.562797	0.678075
44	0.588643	0.734489	0.271429	0.514286	0.586792	0.677763
86	0.422781	0.75801	0.5	0.30303	0.567632	0.668964
16	0.432259	0.737553	0.611111	0.388889	0.627839	0.663199
37	0.825083	0.651935	0.263736	0.32967	0.589576	0.660709
89	0.306592	0.769485	0.571429	0.357143	0.619822	0.658757
90	0.454853	0.744805	0.30303	0.439394	0.565263	0.658618
97	0.350258	0.769068	0.145833	0.354167	0.523261	0.645846
5	0.430735	0.738598	0.25	0.3	0.568037	0.643824
10	0.437675	0.719987	0.375	0.291667	0.60961	0.637709
28	0.351866	0.735523	0.533333	0.183333	0.600676	0.637638
71	0.398409	0.708542	0.642857	0.293651	0.554201	0.634933
45	0.28129	0.782416	0	0.225	0.548118	0.631922
4	0.993399	0.547852	0.527149	0.291855	0.610523	0.630806
66	0.374968	0.73586	0.1875	0.4375	0.577995	0.630296
2	0.347804	0.743615	0.2	0.3	0.540237	0.6284
17	0.290937	0.745242	0.416667	0.25	0.497696	0.628047
88	0.218668	0.740535	0.75	0.166667	0.548756	0.625157
76	0.397901	0.71181	0.361111	0.333333	0.544211	0.623924
87	0.302615	0.76085	0	0.347222	0.512231	0.622888
96	0.361767	0.72537	0.25	0.291667	0.542301	0.620207
73	0.693239	0.600945	0.666667	0.431818	0.61696	0.619308
56	0.243547	0.739651	0.419643	0.267857	0.56714	0.614994
67	0.543962	0.636739	0.65	0.358333	0.614376	0.613278
26	0.33181	0.7392	0	0.361111	0.517787	0.6132
62	0.27452	0.752233	0.1	0.2	0.492422	0.613034
34	0.571803	0.663579	0.155556	0.261111	0.577193	0.611773
27	0.488449	0.651964	0.520202	0.30303	0.560313	0.605694
12	0.259457	0.734846	0.166667	0.416667	0.554606	0.604996
25	0.321994	0.726118	0	0.5	0.580241	0.604465
53	0.234831	0.725107	0.416667	0.305556	0.54286	0.603239
57	0.183211	0.749175	0.25	0.333333	0.532084	0.602707
70	0.388085	0.671751	0.5	0.428571	0.585369	0.601567
3	0.223661	0.726609	0.4	0.3	0.533378	0.601156
42	0.488618	0.65985	0.333333	0.229167	0.563796	0.600664
60	0.301684	0.703013	0.349206	0.293651	0.559315	0.59687
9	0.248625	0.72807	0.166667	0.3125	0.512485	0.595799
59	0.225861	0.730137	0.242857	0.242857	0.484333	0.595172
8	0.50952	0.643169	0.361111	0.222222	0.558908	0.593917
33	0.25751	0.726182	0	0.45	0.55006	0.590615
84	0.203182	0.707226	0.464286	0.392857	0.542608	0.587983
94	0.179741	0.74452	0	0.416667	0.515155	0.587781
68	0.332741	0.69378	0.2	0.166667	0.487754	0.586341
81	0.289075	0.665617	0.625	0.5	0.629354	0.584966
39	0.256495	0.708877	0.214286	0.198413	0.500512	0.583462
78	0.343065	0.677699	0.297619	0.22619	0.509016	0.582738
32	0.214945	0.721005	0.1625	0.2625	0.499444	0.582698
98	0.382584	0.670415	0.1875	0.291667	0.501393	0.581128
6	0.278666	0.70319	0.142857	0.214286	0.507889	0.58049
24	0.182957	0.726105	0.166667	0.25	0.498733	0.579981
23	0.221122	0.712237	0.238095	0.166667	0.503179	0.579396
52	0.161716	0.733361	0.125	0.125	0.406124	0.576447
91	0.121435	0.735443	0.0833333	0.25	0.465035	0.570327
7	0.289837	0.678437	0.25	0.229167	0.53747	0.570309
41	0.555471	0.593117	0.410714	0.276786	0.529229	0.570141
80	0.175002	0.718694	0.1	0.125	0.411449	0.567147
51	0.192096	0.709549	0	0.321429	0.49829	0.562818
31	0.225946	0.673017	0.423611	0.125	0.488617	0.560172
36	0.154185	0.701582	0.2	0.2	0.493421	0.556992
99	0.301176	0.66476	0.125	0.1875	0.494323	0.55551
77	0.116781	0.712351	0.125	0.225	0.471522	0.554123
43	0.542354	0.554746	0.598485	0.390152	0.578305	0.551163
47	0.192265	0.695443	0	0.214286	0.497158	0.550412
55	0.543962	0.586483	0.125	0.35	0.547038	0.550175
58	0.147161	0.699682	0	0.354167	0.490446	0.547283
75	0.184565	0.689956	0	0.325	0.533253	0.547081
40	0.11915	0.699864	0.1	0.35	0.508725	0.546731
69	0.17314	0.682857	0	0.166667	0.475206	0.536447
65	0.159939	0.672591	0	0.166667	0.458199	0.526313
93	0.0359651	0.702758	0	0.25	0.498121	0.525206
14	0.0403656	0.684749	0.0714286	0.271429	0.466884	0.51694
20	0.0748075	0.674733	0	0.321429	0.467384	0.513945
46	0.395193	0.539272	0.208333	0.208333	0.484712	0.487291
92	0.550394	0.4234	0.714286	0.342857	0.586637	0.461732
19	0.679022	0.416845	0.3	0.3	0.519681	0.461101
95	0.46577	0.447514	0.714286	0.192857	0.508431	0.45941
82	0	0.608495	0.25	0.125	0.406971	0.459201
74	0.445629	0.444685	0.5	0.380952	0.61664	0.446365
48	0.507235	0.443681	0.208333	0.333333	0.51139	0.442417
61	0.166032	0.446088	0.166667	0.166667	0.424242	0.370518
29	0.543031	0.333472	0.0833333	0.166667	0.457195	0.359541
15	0.446306	0.30478	0.636364	0.409091	0.591848	0.351751
63	0.60413	0.28377	0.213287	0.374126	0.520419	0.346125
11	0.592282	0.25284	0.240909	0.331818	0.515349	0.321711
30	0.766861	0.125209	0.333333	0.366667	0.536774	0.268775
50	0.417957	0.193268	0.2	0.275	0.467149	0.240177
79	0.408649	0	0.0714286	0.267857	0.406898	0.0906583

## Sheet: 1te1
No.	IntfSurfArea	IntfShtCont	AvgConsurf	AvgHydro	AvgScore	Normalise weighted score
100	0.599665	1	0.410256	0.275641	0.621568	0.875959
1	0.602433	0.999994	0.366883	0.253247	0.621194	0.873892
12	0.669598	0.928309	0.356725	0.318713	0.613554	0.835796
52	0.431275	0.987348	0.233032	0.418552	0.58864	0.827041
7	0.53268	0.919469	0.451282	0.24359	0.603838	0.805184
18	0.904391	0.818652	0.372222	0.133333	0.592434	0.799772
44	0.884669	0.7921	0.288095	0.270238	0.587753	0.774976
86	0.193484	0.958164	0.541667	0.118056	0.543297	0.767601
22	0.250783	0.939253	0.471429	0.242857	0.559715	0.76424
55	0.413752	0.895711	0.198718	0.432692	0.587271	0.755209
11	0.462989	0.881123	0.174242	0.390152	0.579322	0.752333
90	0.453661	0.874958	0.148352	0.412088	0.565454	0.745111
13	0.657539	0.809274	0.300481	0.341346	0.600585	0.744129
41	0.434006	0.874074	0.176923	0.458974	0.571341	0.742901
17	0.35572	0.890681	0.310606	0.299242	0.526547	0.742856
60	0.314944	0.911241	0.133333	0.35	0.573851	0.741862
63	0.125658	0.946421	0.265152	0.602273	0.605195	0.741322
62	0.298554	0.890702	0.395833	0.25	0.559726	0.734715
34	0.445266	0.847521	0.391667	0.308333	0.593453	0.733494
99	0.440136	0.86031	0.245238	0.240476	0.558988	0.733125
79	0.242255	0.919094	0.0454545	0.454545	0.548104	0.730754
50	0.41042	0.862757	0.275	0.25	0.535483	0.730647
9	0.215671	0.906164	0.388889	0.277778	0.568917	0.729634
24	0.500566	0.833006	0.285714	0.321429	0.575742	0.728922
19	0.26584	0.887987	0.230769	0.538462	0.606835	0.723707
73	0.384902	0.857708	0.157051	0.557692	0.566465	0.722114
37	0.318675	0.870182	0.346154	0.276923	0.564525	0.721814
87	0.0257845	0.938763	0.47619	0.357143	0.572663	0.721406
93	0.184556	0.897636	0.388889	0.325397	0.580828	0.718138
42	0.412486	0.833111	0.433333	0.266667	0.582467	0.717668
3	0.280099	0.870605	0.395455	0.281818	0.566784	0.71697
36	0.334666	0.840325	0.6	0.225	0.597585	0.714871
6	1	0.673538	0.324545	0.296364	0.608822	0.713837
26	0.344993	0.854876	0.285714	0.2	0.542438	0.711344
74	0.279366	0.877098	0.145455	0.336364	0.530983	0.710155
85	0.0469718	0.932566	0.278409	0.232955	0.503814	0.708747
97	0.302685	0.866927	0.171429	0.221429	0.464115	0.706394
5	0.30082	0.849628	0.39881	0.279762	0.571882	0.705928
68	0.274302	0.869457	0.203846	0.276923	0.525384	0.705295
27	0.338197	0.839314	0.361111	0.25	0.547893	0.703394
66	0.0748884	0.923274	0.166667	0.277778	0.522842	0.702856
64	0.378506	0.833425	0.205128	0.397436	0.533136	0.702306
31	0.13332	0.896349	0.3125	0.166667	0.508086	0.699957
80	0.413219	0.814601	0.288961	0.233766	0.5416	0.696426
91	0.548204	0.786318	0.15	0.155556	0.509457	0.694264
51	0.466787	0.801838	0.130252	0.348739	0.537169	0.692186
21	0.470251	0.790677	0.25	0.357143	0.580118	0.690888
43	0.373043	0.810614	0.132576	0.344697	0.536923	0.67988
58	0.125192	0.862227	0.35	0.2	0.531236	0.675964
15	0.208075	0.842832	0.284722	0.236111	0.466157	0.675841
65	0.452728	0.768741	0.291667	0.208333	0.524917	0.670476
14	0.531414	0.748743	0.156109	0.38914	0.539921	0.668454
40	0.356986	0.794601	0.184524	0.345238	0.55547	0.667587
57	0.233793	0.822962	0.170455	0.431818	0.542287	0.66468
25	0.567793	0.727699	0.155556	0.477778	0.581174	0.662112
32	0.518489	0.734293	0.222527	0.409341	0.580134	0.659045
54	0.393231	0.766674	0.285256	0.233974	0.530002	0.65726
61	0.233193	0.813404	0.227273	0.181818	0.504736	0.655423
84	0.36638	0.775569	0.14359	0.415385	0.546308	0.654928
29	0.284296	0.799965	0.154762	0.267857	0.515049	0.653929
77	0.222333	0.808842	0.148718	0.420513	0.513315	0.650767
78	0.467453	0.733133	0.297794	0.338235	0.540273	0.650332
98	0	0.865661	0.216667	0.233333	0.467425	0.647432
8	0.404557	0.740326	0.324176	0.269231	0.551772	0.642943
53	0.493171	0.725347	0.184524	0.27381	0.538494	0.64284
76	0.229596	0.793533	0.192857	0.342857	0.501077	0.641698
59	0.167366	0.797908	0.333333	0.298611	0.530919	0.638585
35	0.242188	0.759315	0.310096	0.425481	0.542932	0.626752
83	0.6103	0.655618	0.324013	0.309211	0.553104	0.623046
71	0.188687	0.775066	0.0909091	0.505682	0.53944	0.618194
4	0.647345	0.637621	0.291667	0.375	0.594211	0.617016
47	0.0863482	0.801676	0.142857	0.325397	0.478031	0.616144
30	0.142714	0.77104	0.285714	0.293651	0.514396	0.611561
2	0.18942	0.755845	0.333333	0.222222	0.509396	0.610762
81	0.931508	0.548802	0.4	0.184091	0.555441	0.610609
70	0.436005	0.673332	0.378788	0.282828	0.543223	0.603329
23	0.417283	0.676336	0.171795	0.458974	0.513955	0.594951
67	0.444134	0.667109	0.154762	0.529762	0.570197	0.59415
89	0.527883	0.635929	0.254808	0.466346	0.558525	0.591872
49	0.268839	0.70809	0.3	0.277778	0.552636	0.591229
39	0.475515	0.656373	0.116667	0.333333	0.536069	0.586755
16	0.298088	0.696458	0.285714	0.166667	0.501075	0.585651
48	0.561663	0.619662	0.2	0.4	0.564348	0.582686
88	0.445932	0.633916	0.192308	0.5	0.55818	0.571561
92	0.229529	0.687172	0.22619	0.297619	0.512965	0.564803
95	0.759145	0.527549	0.305556	0.361111	0.57202	0.55944
33	0.374842	0.639044	0.0871212	0.435606	0.520244	0.554538
96	0.555467	0.564137	0.154762	0.464286	0.557612	0.539937
94	0.270571	0.642868	0.181818	0.290909	0.461583	0.538317
75	0.265907	0.622656	0.35	0.216667	0.502723	0.529553
46	0.447132	0.57036	0.212121	0.427273	0.544979	0.524941
56	0.202812	0.6068	0.5	0.25	0.54565	0.513526
38	0.962689	0.406344	0.297619	0.285714	0.524803	0.509764
69	0.271704	0.597536	0.0555556	0.333333	0.478207	0.499986
20	0.325871	0.5216	0.14881	0.452381	0.501108	0.46243
28	0.483044	0.394836	0.435065	0.340909	0.542783	0.41341
45	0.320541	0.439449	0.3125	0.229167	0.47984	0.405114
72	0.309348	0.329551	0.359848	0.257576	0.456483	0.325586
10	0.556599	0.215071	0.118056	0.350694	0.469727	0.281239
82	0.568725	0	0.384848	0.357576	0.484975	0.140139

## Sheet: 1syx
No.	IntfSurfArea	IntfShtCont	AvgConsurf	AvgHydro	AvgScore	Normalise weighted score
100	0.654195	1	0.363636	0.331169	0.523535	0.885644
3	0.699357	0.884233	0.3	0.2375	0.493098	0.805111
19	0.528933	0.924699	0.209402	0.320513	0.478739	0.797697
24	0.586955	0.892706	0.15	0.3125	0.461193	0.782816
80	0.479046	0.905114	0.3	0.35	0.505693	0.778542
42	0.466574	0.900536	0.0625	0.375	0.446602	0.761331
40	0.409327	0.912366	0.1	0.416667	0.450838	0.761226
79	0.433573	0.873689	0.579365	0.293651	0.506237	0.759349
46	0.396623	0.892604	0.309524	0.47619	0.51249	0.755925
28	0.396313	0.895929	0.2	0.4	0.48204	0.751291
36	0.37927	0.896345	0.1875	0.4375	0.483436	0.748311
14	0.354094	0.901184	0.2	0.4	0.459213	0.746683
6	0.383763	0.89074	0.222222	0.365079	0.465063	0.745405
66	0.328221	0.888541	0.4125	0.45	0.51321	0.743904
39	0.404447	0.896376	0.0555556	0.261111	0.401063	0.743243
84	0.305523	0.878211	0.645833	0.354167	0.530622	0.741574
1	0.420482	0.88153	0.0625	0.423611	0.455428	0.73921
86	0.267178	0.890577	0.5	0.4	0.509626	0.736557
10	0.359207	0.900521	0.0714286	0.154762	0.386542	0.735889
88	0.523821	0.845576	0.125	0.3125	0.436566	0.734534
2	0.328221	0.892035	0.183333	0.366667	0.461709	0.73333
49	0.335967	0.892221	0.133929	0.401786	0.448746	0.733247
85	0.369355	0.882733	0.0714286	0.357143	0.446777	0.72898
23	0.481215	0.855079	0	0.357143	0.413192	0.727593
9	0.251375	0.886747	0.25	0.75	0.52302	0.725101
81	0.686033	0.784269	0.125	0.3875	0.472134	0.723723
30	0.299868	0.904275	0	0.154762	0.355452	0.723189
17	0.31358	0.87424	0.25	0.458333	0.441025	0.722578
99	0.404524	0.840352	0.402778	0.361111	0.501461	0.721723
96	0.33496	0.870251	0.166667	0.5	0.450869	0.720609
5	0.24541	0.892842	0.166667	0.5	0.467487	0.71919
34	0.336974	0.874818	0.0833333	0.45	0.440854	0.719179
69	0.236269	0.893311	0.166667	0.5	0.466041	0.717704
18	0.214889	0.88545	0.333333	0.5	0.488945	0.716023
76	0.242854	0.899792	0.0714286	0.309524	0.406711	0.715181
27	0.232396	0.89692	0.1	0.3	0.404886	0.712231
82	0.249903	0.892333	0.126984	0.166667	0.372912	0.711066
74	0.321791	0.872067	0.0714286	0.142857	0.377548	0.707396
62	0.424278	0.819225	0.4	0.2	0.45725	0.70689
38	0.219847	0.899987	0	0.166667	0.333861	0.704293
65	0.289178	0.864881	0.111111	0.380952	0.398692	0.702373
32	0.216128	0.888478	0	0.458333	0.427157	0.700981
53	0.149431	0.884291	0.125	0.625	0.463954	0.694169
70	0.222713	0.874096	0.125	0.1875	0.370301	0.692632
26	0.162522	0.880589	0	0.666667	0.45163	0.688668
91	0.181966	0.86892	0.25	0.25	0.404314	0.688205
13	0.162832	0.863571	0.25	0.625	0.483567	0.687974
92	0.195445	0.865062	0.1	0.566667	0.44064	0.686918
87	0.184445	0.869186	0	0.708333	0.460327	0.685561
61	0.671547	0.722373	0.327273	0.377273	0.499744	0.685551
15	0.510264	0.752053	0.6	0.1	0.477053	0.683051
58	0.082733	0.880789	0.166667	0.75	0.480031	0.682856
54	0.311721	0.838224	0.05	0.233333	0.374991	0.681415
8	0.166008	0.876543	0.0833333	0.208333	0.375147	0.681412
97	0.185375	0.851065	0.3	0.3	0.42274	0.679352
83	0.188706	0.864327	0	0.433333	0.397728	0.677367
60	0.121388	0.870253	0.166667	0.333333	0.415274	0.674562
73	0.492757	0.761713	0.285714	0.25	0.415427	0.673887
33	0.117515	0.876872	0	0.5	0.415731	0.67362
31	0.0829654	0.873073	0.166667	0.5	0.437118	0.67227
35	0.199163	0.853932	0	0.45	0.400516	0.672203
25	0.0517468	0.879336	0.166667	0.5	0.432958	0.670598
90	0.0415989	0.872848	0.166667	0.75	0.471852	0.668832
77	0.370749	0.788311	0.25	0.333333	0.457066	0.668783
68	0.685258	0.711082	0.111111	0.333333	0.464205	0.668364
64	0.041289	0.871052	0.166667	0.75	0.471501	0.667459
56	0.345031	0.811429	0	0.166667	0.349489	0.664683
29	0.117283	0.864033	0	0.5	0.413553	0.664201
12	0.288016	0.815665	0	0.5	0.406169	0.663038
55	0.0896274	0.873082	0	0.333333	0.382674	0.661942
67	0.187079	0.82713	0.1	0.6	0.435701	0.658221
43	0.234023	0.80382	0.2	0.65	0.481307	0.656593
7	0.359052	0.791179	0	0.276786	0.382181	0.654906
11	1	0.599653	0.108333	0.4	0.499942	0.651164
4	0.654427	0.676408	0.333333	0.444444	0.508843	0.650219
51	0.30227	0.789486	0	0.5	0.41807	0.646779
44	0.374622	0.756334	0.171429	0.485714	0.464683	0.645334
47	0	0.85956	0	0.75	0.434927	0.642479
98	0.00898598	0.861513	0	0.5	0.395083	0.640702
95	0.289643	0.784326	0	0.375	0.391495	0.637987
37	0.235882	0.78103	0.166667	0.458333	0.440319	0.634829
16	0.352932	0.724055	0.342857	0.514286	0.489022	0.626575
78	0.490975	0.701344	0.25	0.166667	0.411021	0.626009
72	0.277636	0.749357	0.333333	0.266667	0.421166	0.624558
93	0.405221	0.682173	0.1	0.4	0.414566	0.59203
57	0.602603	0.622912	0.177885	0.307692	0.424605	0.590294
75	0.35084	0.658357	0.330357	0.464286	0.467307	0.576573
89	0.296692	0.67962	0	0.666667	0.384941	0.568795
59	0.570532	0.587782	0.229167	0.465278	0.44421	0.563951
41	0.380045	0.64437	0.166667	0.45	0.406847	0.563733
21	0.849485	0.509926	0.157576	0.40303	0.460407	0.558082
48	0.416531	0.592754	0.214286	0.309524	0.422182	0.532921
52	0.157719	0.629214	0.166667	0.833333	0.464489	0.51587
22	0.634751	0.475242	0.111111	0.472222	0.419952	0.488877
94	0.31815	0.523643	0.35	0.35	0.406966	0.47039
50	0.447362	0.389207	0.162338	0.298701	0.367783	0.387684
63	0.604385	0.25553	0.229167	0.354167	0.407208	0.325956
45	0.240917	0.349657	0	0.5	0.331762	0.313433
71	0.942288	0.0444456	0.216667	0.5	0.418622	0.241736
20	0.682547	0	0.322917	0.427083	0.3898	0.161197

## Sheet: 1urz
No.	IntfSurfArea	IntfShtCont	AvgConsurf	AvgHydro	AvgScore	Normalise weighted score
100	0.926415	1	0.365079	0.309127	0.624139	0.93972
1	0.791655	0.931721	0.375576	0.307604	0.593725	0.863418
5	0.569815	0.889859	0.277174	0.237319	0.524927	0.782165
25	0.640918	0.828223	0.101739	0.232174	0.457791	0.742517
28	0.465736	0.836141	0.285985	0.255682	0.479541	0.722943
18	0.258384	0.859674	0.545455	0.29798	0.52282	0.712471
67	0.229285	0.868441	0.398897	0.270221	0.478951	0.705168
15	0.150054	0.868092	0.403846	0.480769	0.515991	0.693526
35	0.246968	0.847619	0.382353	0.294118	0.497382	0.693155
51	0.417186	0.793803	0.322115	0.339744	0.494696	0.685814
88	0.388801	0.773009	0.567857	0.267857	0.527055	0.675807
71	0.236637	0.823045	0.436364	0.248485	0.494795	0.674938
29	0.224818	0.814538	0.45	0.441667	0.543735	0.67091
64	0.255499	0.818597	0.319005	0.253394	0.467792	0.669693
63	0.178967	0.819637	0.557692	0.358974	0.50375	0.669193
70	0.275446	0.784059	0.530556	0.419444	0.539606	0.662369
66	0.24948	0.795906	0.475232	0.360681	0.504196	0.661883
12	0.105786	0.841748	0.416667	0.255556	0.446126	0.661577
69	0.0523654	0.861068	0.276923	0.353846	0.488136	0.659975
42	0.259563	0.799228	0.375817	0.254902	0.485084	0.659238
45	0.325423	0.776047	0.334559	0.426471	0.500061	0.656856
20	0.407135	0.746263	0.394737	0.368421	0.484143	0.653304
23	0.0206298	0.868447	0.165385	0.253846	0.454732	0.651439
68	0.113975	0.805492	0.541667	0.285714	0.514494	0.643602
85	0.477928	0.71023	0.396842	0.444211	0.509308	0.64278
39	0.219916	0.781128	0.430556	0.263889	0.478289	0.641012
92	0.286273	0.746504	0.58587	0.370652	0.533657	0.638909
94	0.143385	0.803622	0.241776	0.304276	0.45432	0.633496
82	0.0286025	0.821146	0.383333	0.433333	0.463715	0.63299
32	0.337521	0.741513	0.342105	0.342105	0.467363	0.632756
90	0.223453	0.77228	0.34492	0.34492	0.448531	0.632599
11	0.388677	0.728842	0.289474	0.263158	0.444538	0.629527
10	0.364418	0.717241	0.427273	0.336364	0.493064	0.62456
46	0.0786102	0.808205	0.241597	0.319328	0.442688	0.624178
98	0.328649	0.726204	0.417293	0.33208	0.497481	0.623365
83	0.0801303	0.802215	0.266667	0.348485	0.465744	0.621946
47	0.19848	0.761256	0.377778	0.377778	0.490418	0.621857
17	0.263658	0.742581	0.397059	0.22479	0.47715	0.619165
99	0.465333	0.68132	0.428571	0.261905	0.490712	0.617097
65	0.205057	0.759308	0.178571	0.428571	0.448273	0.612807
62	0.109012	0.784416	0.220513	0.330769	0.409863	0.612067
49	0.266201	0.730651	0.351974	0.381579	0.454568	0.611846
7	0.330076	0.720027	0.277494	0.314578	0.444836	0.611801
34	0.236141	0.722276	0.544118	0.285948	0.471896	0.607414
8	0.153963	0.749432	0.453846	0.265385	0.4787	0.605878
56	0.237444	0.735047	0.277778	0.305556	0.453476	0.604073
53	0.0514348	0.769921	0.438889	0.316667	0.459578	0.600607
81	0.143291	0.749372	0.34375	0.333333	0.473651	0.599554
86	0.249232	0.720326	0.34359	0.205128	0.410494	0.596967
72	0.531224	0.63066	0.38986	0.414336	0.491802	0.594406
57	0.228602	0.716014	0.297101	0.386473	0.446575	0.590995
80	0.0800372	0.734475	0.6	0.333333	0.500356	0.588841
36	0.419575	0.647148	0.514107	0.331505	0.520015	0.588668
78	0.11078	0.74775	0.217033	0.480769	0.487105	0.588481
19	0.421188	0.655402	0.319048	0.386667	0.487448	0.586367
40	0.307957	0.671997	0.488304	0.328947	0.494165	0.583144
22	0.353715	0.670241	0.294613	0.319865	0.444028	0.581147
74	0.370157	0.662537	0.315789	0.315789	0.468412	0.579789
93	0.200962	0.699097	0.305263	0.410526	0.471174	0.574006
54	0.284287	0.678253	0.311111	0.211111	0.426779	0.57176
79	0.328463	0.656885	0.271709	0.44958	0.491209	0.567796
89	0.169598	0.676783	0.55	0.385714	0.503426	0.563185
73	0.394571	0.633688	0.279449	0.377193	0.460043	0.563023
48	0.237847	0.665972	0.466667	0.266667	0.445875	0.562396
38	0.436203	0.614004	0.391667	0.275	0.456314	0.560547
58	0.373042	0.623083	0.439286	0.342857	0.455275	0.55828
52	0.178409	0.679736	0.296218	0.296218	0.419756	0.552624
77	0.346828	0.626188	0.295739	0.374687	0.443094	0.548764
59	0.287514	0.616619	0.630556	0.447222	0.528071	0.548107
4	0.223825	0.658843	0.240385	0.355769	0.425343	0.544855
24	0.405863	0.583583	0.440476	0.436508	0.474743	0.537942
91	0.2358	0.637388	0.315359	0.369281	0.443053	0.535606
30	0.0940282	0.653471	0.521429	0.457143	0.519333	0.531054
14	0.359516	0.589906	0.319048	0.29881	0.430094	0.524463
16	0.419451	0.553858	0.393913	0.393913	0.469122	0.51578
31	0.349124	0.579525	0.251337	0.387701	0.462749	0.513199
6	0.329642	0.563289	0.374183	0.400327	0.451382	0.503845
13	0.692012	0.465932	0.31625	0.443125	0.489734	0.503208
3	0.381914	0.541177	0.454545	0.379545	0.461582	0.50176
41	0.32139	0.552142	0.301948	0.297619	0.417306	0.488392
2	0.10985	0.584138	0.548951	0.342657	0.470754	0.482691
21	0.106747	0.582953	0.5	0.45	0.517463	0.480905
75	0.0952381	0.600875	0.291667	0.416667	0.401372	0.480603
87	0.209431	0.550026	0.598901	0.335165	0.480209	0.480053
84	0.0886304	0.594855	0.272436	0.397436	0.453755	0.473541
44	0.264991	0.522044	0.603509	0.44386	0.501432	0.473143
55	0	0.61389	0.25	0.422222	0.469908	0.469084
95	0.622398	0.397101	0.369971	0.280172	0.443945	0.438465
60	0.657825	0.333152	0.318067	0.390336	0.465161	0.398476
9	0.354708	0.399461	0.368421	0.315789	0.404447	0.387285
37	0.173755	0.446273	0.416667	0.25	0.426583	0.386364
76	0.135567	0.443464	0.361111	0.384921	0.429482	0.376596
97	0.215108	0.422653	0.289593	0.319005	0.401307	0.372418
27	1	0.181912	0.342151	0.353779	0.487935	0.356979
96	0.545835	0.262454	0.316667	0.383333	0.421784	0.324258
61	0.752319	0.198441	0.433333	0.35098	0.45894	0.324012
33	0.724461	0.148168	0.285714	0.385714	0.433954	0.275055
26	0.390817	0.201321	0.319048	0.341667	0.40295	0.247914
50	0.314534	0.219545	0.273897	0.327206	0.360275	0.243414
43	0.875508	0	0.442857	0.414286	0.455442	0.20553

## Sheet: 1v74
No.	IntfSurfArea	IntfShtCont	AvgConsurf	AvgHydro	AvgScore	Normalise weighted score
100	0.872573	1	0.409091	0.227273	0.546944	0.929515
82	0.703846	0.813687	0.296218	0.277311	0.47176	0.755118
75	0.496784	0.859701	0.286364	0.290909	0.44199	0.747075
36	0.443253	0.876094	0.153846	0.278846	0.425019	0.741469
88	0.321564	0.866991	0.416667	0.416667	0.461981	0.726383
19	0.495397	0.825543	0.277778	0.236111	0.43312	0.720337
31	0.531652	0.814506	0.277778	0.166667	0.409545	0.718142
51	0.460277	0.830719	0.229167	0.361111	0.410768	0.717161
68	0.284868	0.872412	0.221429	0.271429	0.416689	0.710334
9	0.430832	0.817266	0.35	0.425	0.46635	0.708771
44	0.468474	0.81807	0.25	0.25	0.39498	0.708386
16	0.371942	0.832904	0.386364	0.327273	0.454595	0.708272
42	0.487831	0.800453	0.366667	0.358333	0.47027	0.707397
90	0.537264	0.800051	0.135714	0.35	0.425267	0.705275
45	0.434805	0.820766	0.227273	0.363636	0.451686	0.704756
15	0.404477	0.814501	0.4	0.35	0.453163	0.702481
17	0.501009	0.797328	0.225	0.316667	0.437223	0.699834
64	0.237957	0.863033	0.291667	0.208333	0.433498	0.696355
5	0.698676	0.740416	0.166667	0.333333	0.448182	0.695239
13	0.264061	0.853255	0.166667	0.416667	0.42233	0.692355
86	0.301009	0.828051	0.333333	0.416667	0.452066	0.689679
28	0.419798	0.809418	0.155556	0.316667	0.415981	0.688946
43	0.33285	0.82301	0.316667	0.283333	0.428754	0.688867
12	0.25372	0.847706	0.243056	0.354167	0.409266	0.688806
2	0.462106	0.785681	0.3	0.3	0.424631	0.686968
32	0.227869	0.858462	0.166667	0.291667	0.368555	0.686417
81	0.206683	0.852666	0.242857	0.2	0.38013	0.679926
20	0.299369	0.813925	0.372222	0.361111	0.431845	0.679873
61	0.118916	0.861182	0.416667	0.166667	0.357794	0.676613
7	0.322257	0.805097	0.380952	0.22619	0.416067	0.675744
21	0.312863	0.813605	0.228571	0.292857	0.404411	0.67379
50	0.173897	0.860772	0.133333	0.183333	0.339111	0.673476
54	0.303783	0.81628	0.333333	0	0.325566	0.673308
55	0.236633	0.841743	0.126984	0.222222	0.362269	0.672592
85	0.270303	0.828818	0.125	0.1875	0.36027	0.669098
6	0.657377	0.701306	0.3875	0.2875	0.451447	0.668554
65	0.269168	0.807036	0.333333	0.333333	0.40159	0.666303
84	0.261728	0.799586	0.464286	0.339286	0.477481	0.666043
98	0.485183	0.751225	0.291667	0.1875	0.414401	0.663764
78	0.442055	0.762602	0.244048	0.309524	0.421014	0.663504
76	0.202333	0.822333	0.291667	0.375	0.379111	0.662853
37	0.189155	0.804568	0.5	0.5	0.498954	0.660166
72	0.12976	0.831813	0.464286	0.142857	0.34181	0.659247
60	0.232787	0.804072	0.25	0.416667	0.381143	0.654363
71	0.333102	0.769166	0.331818	0.431818	0.438257	0.653339
56	0.228689	0.803874	0.243056	0.354167	0.388529	0.651802
23	0.519735	0.723949	0.227273	0.318182	0.40425	0.650157
77	0.048802	0.838908	0.366667	0.366667	0.389618	0.64783
93	0.614628	0.685309	0.350649	0.298701	0.452587	0.646708
41	0.352522	0.750634	0.45	0.283333	0.428304	0.646634
10	0.665511	0.673578	0.291667	0.25	0.438459	0.644397
67	0.231337	0.773633	0.5	0.4	0.467495	0.64402
22	0.465448	0.718186	0.35119	0.416667	0.447272	0.643258
92	0.119798	0.823859	0.25	0.25	0.379498	0.642877
26	0.639596	0.673667	0.278571	0.37619	0.449036	0.641148
66	0.0749054	0.844464	0.125	0.142857	0.299062	0.640547
59	0.0739596	0.825422	0.25	0.416667	0.351286	0.638184
29	0.043947	0.822166	0.416667	0.25	0.394352	0.634804
89	0.150946	0.804936	0.229167	0.208333	0.378064	0.633418
35	0.535687	0.697108	0.2	0.35	0.413799	0.633026
96	0.0412989	0.830004	0.25	0.25	0.35355	0.631662
38	0.46488	0.701624	0.365079	0.325397	0.412671	0.629924
69	0.153468	0.782043	0.333333	0.166667	0.378141	0.621585
52	0.123203	0.795175	0.196429	0.205357	0.352468	0.619047
91	0	0.826933	0.25	0	0.346155	0.616161
94	0.0443884	0.831283	0	0	0.312612	0.615714
14	0.282093	0.737861	0.291667	0.166667	0.308881	0.612974
24	0.227049	0.753116	0.25	0.25	0.330028	0.612685
53	0.0831021	0.769963	0.466667	0.366667	0.400511	0.60936
79	0.00838588	0.803406	0.225	0.425	0.393632	0.607914
27	0.440984	0.679341	0.22028	0.335664	0.411662	0.601843
73	0.191803	0.746114	0.214286	0.285714	0.38251	0.599453
63	0.447352	0.653518	0.208333	0.319444	0.396441	0.583344
46	0.287705	0.687053	0.242857	0.314286	0.364841	0.577518
87	0.290794	0.686993	0.243056	0.173611	0.358566	0.575289
8	0.198424	0.699013	0.266667	0.35	0.405128	0.570297
99	0.176103	0.693877	0.425	0.35	0.399163	0.570001
34	0.358386	0.651148	0.322222	0.261111	0.415478	0.568349
48	0.273581	0.66331	0.3	0.4	0.389482	0.561932
58	0.376986	0.63556	0.241667	0.3	0.388202	0.557439
3	0.568852	0.559788	0.314286	0.409524	0.435329	0.546321
49	0.358197	0.620297	0.264286	0.292857	0.373797	0.543528
97	0.16797	0.672824	0.25	0.25	0.327632	0.542256
80	0.143506	0.627274	0.5	0.125	0.315963	0.514111
40	0.177049	0.626609	0.125	0.541667	0.36311	0.509918
30	0.49855	0.527243	0.283333	0.25	0.36541	0.503764
25	0.184741	0.615394	0.183333	0.283333	0.361134	0.501019
4	0.213052	0.583647	0.183333	0.466667	0.377228	0.487173
1	1	0.286931	0.416667	0.25	0.457544	0.435293
33	0.277049	0.461187	0.377273	0.331818	0.368494	0.417576
83	0.224338	0.475363	0.3	0.35	0.366617	0.413882
11	0.548928	0.36508	0.341667	0.391667	0.398168	0.40121
70	0.435813	0.388772	0.309524	0.507937	0.409918	0.396601
62	0.507629	0.354566	0.253968	0.293651	0.368567	0.378931
74	0.290227	0.390316	0.266667	0.366667	0.333794	0.363643
95	0.253909	0.366277	0.107955	0.335227	0.310751	0.330267
39	0.494388	0.273011	0.181818	0.272727	0.309718	0.312721
47	0.335939	0.280004	0.363636	0.318182	0.337506	0.296136
57	0.477554	0.197284	0.208333	0.375	0.327751	0.257445
18	0.495145	0	0.333333	0.416667	0.339469	0.124029

## Sheet: 1ta3
No.	IntfSurfArea	IntfShtCont	AvgConsurf	AvgHydro	AvgScore	Normalise weighted score
1	0.439871	1	0.348214	0.272321	0.464681	0.840831
100	0.363859	0.927456	0.349123	0.245614	0.435687	0.772183
58	0.396397	0.919484	0.364706	0.184314	0.435	0.772424
14	0.404157	0.902761	0.441176	0.264706	0.462918	0.7672
15	0.250726	0.947921	0.396635	0.132212	0.410912	0.764604
12	0.604012	0.841513	0.28087	0.306957	0.474399	0.755289
10	0.228807	0.935627	0.394231	0.11859	0.392256	0.750853
69	0.282129	0.913811	0.352941	0.176471	0.41501	0.744684
99	0.223089	0.927456	0.317308	0.209135	0.425331	0.741709
60	0.230441	0.916689	0.386111	0.233333	0.434244	0.739244
23	0.34371	0.891133	0.328788	0.168182	0.419696	0.739072
32	0.357324	0.883359	0.357955	0.170455	0.430739	0.737624
61	0.350336	0.882413	0.3	0.313889	0.439717	0.735507
11	0.425939	0.858096	0.35779	0.298913	0.454495	0.735466
49	0.400345	0.868083	0.337912	0.206044	0.429353	0.734786
24	0.541568	0.824837	0.382867	0.20979	0.458212	0.733784
2	0.496687	0.829191	0.290281	0.241688	0.437305	0.723995
43	0.203848	0.904702	0.270833	0.208333	0.403508	0.71891
89	0.121528	0.932774	0.166667	0.25	0.370162	0.718564
81	0.142766	0.911423	0.383838	0.247475	0.395395	0.718034
70	0.0864494	0.920281	0.219697	0.215909	0.371071	0.704398
50	0.288482	0.851703	0.430147	0.133578	0.410823	0.703618
94	0.2667	0.859747	0.297794	0.244485	0.41415	0.700735
19	0.417181	0.812793	0.321429	0.374459	0.471951	0.700336
21	0.324061	0.840295	0.34375	0.21875	0.426351	0.69979
51	0.436967	0.804603	0.37237	0.227209	0.441968	0.697917
46	0.3335	0.834262	0.231818	0.431818	0.447279	0.695939
53	0.073743	0.892283	0.461111	0.327778	0.415634	0.695727
45	0.290751	0.84397	0.262745	0.343137	0.431604	0.694248
25	0.201307	0.863128	0.316667	0.229167	0.397198	0.690762
55	0.370439	0.807765	0.416667	0.277778	0.441738	0.690145
9	0.332955	0.818617	0.398039	0.158824	0.408922	0.68726
93	0.195952	0.852224	0.404762	0.240476	0.414379	0.686362
80	0.10138	0.893255	0.121795	0.275641	0.366093	0.683955
64	0.525186	0.759578	0.334259	0.286111	0.46135	0.681964
48	0.165729	0.865587	0.225275	0.148352	0.364652	0.679255
83	0.0539118	0.892421	0.212121	0.191919	0.359742	0.676694
7	0.271011	0.824167	0.29375	0.19375	0.393641	0.674407
56	0.255355	0.816455	0.358396	0.293233	0.43323	0.670867
40	0.326647	0.80483	0.213235	0.351471	0.427795	0.670546
13	0	0.886953	0.297619	0.190476	0.355167	0.666166
75	0.120938	0.838803	0.349123	0.352632	0.424869	0.661022
71	0.0755582	0.844307	0.418182	0.286364	0.412402	0.658092
29	0.359956	0.77815	0.26462	0.219298	0.405571	0.657658
77	0.244554	0.796549	0.426471	0.272059	0.426887	0.657156
87	0.281222	0.790466	0.285714	0.142857	0.386948	0.650427
91	0.420948	0.740681	0.358333	0.363095	0.463049	0.650065
16	0.253948	0.784055	0.326923	0.254808	0.406975	0.644592
98	0.220185	0.795019	0.276215	0.292839	0.410036	0.644069
47	0.172082	0.801282	0.316667	0.25	0.382598	0.640185
97	0.235251	0.774908	0.455592	0.230263	0.422198	0.640118
31	0.342304	0.740361	0.437229	0.329004	0.443972	0.637365
82	0.31326	0.759143	0.321429	0.205357	0.393764	0.637005
95	0.252451	0.77867	0.111111	0.444444	0.412594	0.633364
36	0.31267	0.760742	0.160714	0.278571	0.384259	0.631483
92	0.0336722	0.836653	0.142857	0.125	0.325114	0.627134
78	0.248729	0.754918	0.37381	0.347619	0.436322	0.626479
28	0.345616	0.728662	0.356108	0.327122	0.437155	0.625394
96	0.289799	0.745364	0.342262	0.270833	0.411614	0.624605
26	0.372118	0.693687	0.506818	0.306818	0.46021	0.612292
67	0.314667	0.72435	0.261905	0.309524	0.407296	0.610995
73	0.325377	0.712511	0.354037	0.34472	0.429365	0.609805
84	0.326012	0.726264	0.142857	0.27381	0.382125	0.607994
44	0.361318	0.706101	0.289474	0.289474	0.410359	0.607981
6	0.417045	0.674217	0.343137	0.22549	0.404644	0.597254
72	0.449628	0.634595	0.37	0.365	0.456894	0.57898
18	0.358822	0.652299	0.394737	0.368421	0.431678	0.575048
52	0.458432	0.625892	0.39886	0.282051	0.43262	0.574171
5	0.799283	0.515858	0.424603	0.222222	0.461915	0.562107
20	0.369032	0.630539	0.238095	0.380952	0.408659	0.553623
65	0.510528	0.58222	0.34699	0.286789	0.427108	0.550212
33	0.462561	0.59273	0.354615	0.350769	0.437164	0.549951
37	0.27269	0.637596	0.513158	0.205263	0.416846	0.549746
76	0.420085	0.574618	0.277273	0.363636	0.419193	0.524625
88	0.200944	0.623234	0.357143	0.214286	0.363553	0.517292
41	0.514612	0.527933	0.419335	0.280788	0.42776	0.514896
22	0.428844	0.533685	0.434783	0.347826	0.439407	0.504054
38	0.867853	0.414391	0.41523	0.262931	0.464585	0.502096
54	0.444545	0.533891	0.213816	0.367325	0.41088	0.496687
27	0.554774	0.484703	0.259058	0.359601	0.421887	0.484933
57	0.573561	0.465094	0.459259	0.214074	0.419652	0.481475
8	0.574923	0.430622	0.405788	0.314039	0.430727	0.455909
34	0.313396	0.497019	0.307895	0.180263	0.344499	0.444503
86	0.298784	0.474312	0.510417	0.289583	0.406974	0.437317
30	0.391223	0.456568	0.397025	0.257437	0.400261	0.436539
68	0.432701	0.435234	0.3	0.28	0.377989	0.424861
85	0.487657	0.398855	0.393725	0.266194	0.385269	0.413706
79	0.282402	0.457352	0.367857	0.246429	0.354245	0.413669
39	0.812262	0.284799	0.416574	0.215239	0.427004	0.395489
63	0.619123	0.311618	0.449346	0.254902	0.402854	0.378871
17	0.378335	0.351391	0.40873	0.333333	0.39014	0.359286
59	0.555999	0.278125	0.402778	0.289021	0.402799	0.34015
3	1	0.15269	0.412162	0.264479	0.43938	0.337362
74	0.637638	0.236947	0.473077	0.296703	0.418383	0.330087
90	0.379198	0.296947	0.407928	0.226343	0.344788	0.317534
66	0.468098	0.247068	0.359048	0.294286	0.375544	0.297818
4	0.649846	0.0761092	0.410714	0.327381	0.387262	0.212612
42	0.618715	0.0815731	0.431034	0.310345	0.372462	0.21105
62	0.860047	0.00925816	0.507132	0.246246	0.407584	0.209049
35	0.821292	0	0.455882	0.228758	0.39369	0.191628

## Sheet: 3u43
No.	IntfSurfArea	IntfShtCont	AvgConsurf	AvgHydro	AvgScore	Normalise weighted score
100	0.690033	0.989158	0.27359	0.24359	0.597519	0.878643
1	0.606171	1	0.285256	0.285256	0.624094	0.871202
53	0.509056	0.990606	0.333333	0.145833	0.49667	0.844537
64	0.697797	0.901829	0.442857	0.138095	0.573411	0.8228
27	0.557846	0.948016	0.244444	0.211111	0.535898	0.820065
58	0.736959	0.874938	0.521978	0.148352	0.550853	0.815162
8	0.442861	0.943736	0.337121	0.215909	0.574029	0.798674
84	0.452108	0.930849	0.472727	0.0954545	0.491604	0.795487
2	0.464835	0.930775	0.237762	0.244755	0.548802	0.789216
80	0.419364	0.914209	0.606061	0.146465	0.523988	0.784477
54	0.392548	0.937906	0.311111	0.0555556	0.453687	0.779847
42	0.352135	0.946567	0.3	0.125	0.461568	0.778921
66	0.25858	0.967859	0.25	0.208333	0.485792	0.77492
3	0.551047	0.880102	0.275641	0.237179	0.57113	0.771209
62	0.675931	0.836335	0.396104	0.116883	0.502802	0.767854
20	0.18613	0.973379	0.138889	0.111111	0.442789	0.756959
68	0.45771	0.871132	0.279762	0.267857	0.47454	0.746813
89	0.295078	0.916247	0.25	0.3	0.537073	0.746376
39	0.518249	0.855945	0.209402	0.226496	0.504495	0.74349
96	0.36644	0.890802	0.25	0.105556	0.512318	0.738185
69	0.462061	0.859301	0.2375	0.2375	0.545756	0.736327
45	0.200979	0.937778	0.171429	0.0714286	0.424317	0.734774
12	0.514115	0.837337	0.247863	0.209402	0.560178	0.73066
48	0.388414	0.869591	0.242308	0.292308	0.536947	0.730446
49	0.241229	0.921654	0.126984	0.126984	0.43224	0.729942
51	0.296057	0.900018	0.236111	0.0625	0.412805	0.72928
47	0.167038	0.932651	0.166667	0.0833333	0.44717	0.724243
9	0.601741	0.803983	0.162338	0.243506	0.504983	0.720243
70	0.441284	0.836012	0.305556	0.263889	0.568943	0.719101
93	0.351373	0.856469	0.327778	0.211111	0.544826	0.716108
99	0.101985	0.949158	0	0.125	0.432135	0.715782
60	0.410933	0.845155	0.25	0.178571	0.50422	0.715221
44	0.337014	0.863789	0.25	0.208333	0.508425	0.714635
41	0.445309	0.83271	0.265152	0.174242	0.48573	0.713682
14	0.215447	0.909376	0	0.116883	0.398582	0.709271
81	0	0.952129	0.166667	0.125	0.387855	0.705888
98	0.093337	0.937922	0	0.1	0.395488	0.705351
75	0.29932	0.860768	0.233766	0.162338	0.48772	0.703159
59	0.176285	0.90014	0.1	0.111111	0.445608	0.699582
90	0.040087	0.943794	0	0.1	0.418147	0.698987
88	0.0462877	0.926682	0.1	0.166667	0.401051	0.694069
32	0.139625	0.902082	0.1	0.125	0.45338	0.693945
17	0.402556	0.815243	0.227273	0.318182	0.551451	0.693366
15	0.579603	0.767849	0.244444	0.211111	0.511877	0.692895
40	0.499374	0.792265	0.152597	0.188312	0.514424	0.689624
4	0.691107	0.732669	0.225275	0.263736	0.569561	0.689608
36	0.0742453	0.91342	0.0833333	0.142857	0.409849	0.68867
52	0.449714	0.79016	0.353147	0.122378	0.533083	0.686864
43	0.485069	0.784251	0.22619	0.190476	0.452549	0.684636
91	0.156486	0.870661	0.0833333	0.0833333	0.415636	0.672713
21	0.204895	0.851149	0.138889	0.111111	0.430174	0.671484
74	0.315148	0.811227	0.2125	0.2	0.508066	0.66985
16	0.307261	0.809497	0.263889	0.0972222	0.443281	0.667524
95	0.350286	0.786066	0.335714	0.192857	0.521291	0.664528
76	0.389285	0.767159	0.398601	0.160839	0.502531	0.66103
97	0.328801	0.782744	0.238095	0.204762	0.465416	0.653163
83	0.381724	0.762956	0.229167	0.284722	0.518492	0.650456
86	0.0683166	0.857904	0.1	0.0833333	0.359926	0.6466
35	0.150666	0.825529	0.133333	0.05	0.396959	0.640436
57	0.646614	0.677918	0.167832	0.167832	0.467589	0.635952
46	0.155072	0.812616	0.0714286	0.121429	0.377948	0.630224
28	0.170846	0.805373	0.0833333	0.0555556	0.381222	0.627369
31	0.284525	0.74939	0.266667	0.316667	0.461208	0.623627
38	0.165842	0.776747	0.183333	0.05	0.403394	0.61036
78	0.132826	0.783143	0.2	0.05	0.387847	0.609259
55	0.116617	0.793711	0.0714286	0.0714286	0.402118	0.607732
26	0.153821	0.778256	0.0714286	0.142857	0.405346	0.60532
71	0.137667	0.776494	0.154762	0.142857	0.41109	0.604969
87	0.148763	0.774599	0.138889	0.0555556	0.386301	0.603265
6	0.475279	0.665197	0.278788	0.212121	0.52031	0.598831
25	0.518684	0.644841	0.314685	0.283217	0.55171	0.595869
56	0.234158	0.731952	0.194444	0.0555556	0.423518	0.59199
18	0.430296	0.659254	0.327273	0.157576	0.469831	0.58683
10	0.166766	0.746874	0.1	0.0714286	0.412194	0.585
82	0.162034	0.728411	0.0714286	0.142857	0.406741	0.570575
33	0.493228	0.618397	0.302083	0.21875	0.481041	0.569555
63	0.34539	0.665545	0.154762	0.339286	0.473684	0.56945
94	0.125048	0.729234	0.0833333	0.0833333	0.413214	0.563184
5	0.129943	0.728178	0.0714286	0.1	0.367226	0.56313
29	0.110035	0.725878	0.128788	0.0909091	0.371642	0.560156
30	0.134349	0.722883	0.0625	0.0625	0.370848	0.558949
11	0.401741	0.627784	0.323718	0.201923	0.470296	0.558855
77	0.0954583	0.718441	0.1625	0.0625	0.361245	0.552929
79	0.545553	0.577629	0.05	0.15	0.374234	0.53628
65	0.448463	0.587241	0.25974	0.233766	0.509039	0.536041
50	0.0990481	0.660405	0.171429	0.0714286	0.357528	0.511905
24	0.227849	0.616321	0.113095	0.0416667	0.353538	0.501972
23	0.493555	0.4775	0.339286	0.261905	0.513782	0.469488
34	0.603699	0.432402	0.269697	0.281818	0.491154	0.455514
13	0.509219	0.454677	0.24359	0.201923	0.429006	0.449976
85	0.347675	0.493806	0.0384615	0.163462	0.373611	0.435206
73	0.378352	0.444101	0.141667	0.225	0.377985	0.411447
67	0.356106	0.44383	0.229167	0.125	0.392522	0.409175
72	0.457057	0.383152	0.180556	0.194444	0.425178	0.384029
7	0.761762	0.271447	0.284314	0.284314	0.482585	0.370411
61	0.201251	0.444892	0.0416667	0.113095	0.33812	0.369366
92	0.485559	0.330763	0.158333	0.233333	0.406328	0.351152
22	0.236225	0.387954	0.0416667	0.166667	0.336714	0.335868
19	1	0	0.242029	0.198551	0.444796	0.216072
37	0.490509	0.0703046	0.308333	0.191667	0.38941	0.168674

## Sheet: 2vdu
No.	IntfSurfArea	IntfShtCont	AvgConsurf	AvgHydro	FinScore	Normalise weighted score
100	0.422956	1	0.176471	0.411765	0.570493	0.83165
2	0.626169	0.936047	0.235294	0.264706	0.534879	0.825607
45	0.678795	0.895581	0.153947	0.461842	0.600944	0.806467
62	0.607747	0.912406	0.248804	0.192584	0.526915	0.803898
31	0.758049	0.818412	0.537549	0.333004	0.624631	0.782588
3	0.315696	0.936985	0.527451	0.339216	0.589627	0.780295
73	0.918278	0.7826	0.365801	0.162338	0.567426	0.776491
13	0.767059	0.834336	0.162281	0.245614	0.537592	0.775503
9	0.323902	0.95343	0.138462	0.353846	0.494024	0.774784
55	0.402353	0.91957	0.311111	0.305556	0.532863	0.773423
60	0.464562	0.894057	0.40873	0.357143	0.592878	0.773154
11	0.311334	0.927076	0.46904	0.386997	0.591492	0.770224
7	0.419914	0.901818	0.343137	0.228758	0.533878	0.764042
37	0.610789	0.846663	0.368421	0.210526	0.555774	0.762853
35	0.424275	0.900705	0.283967	0.255435	0.516346	0.761677
12	0.28373	0.911629	0.480769	0.406593	0.575295	0.754406
83	0.115581	0.94316	0.621212	0.439394	0.614336	0.751471
77	0.157877	0.949188	0.446154	0.215385	0.534083	0.751098
40	0.541291	0.858006	0.150376	0.424812	0.56435	0.750618
17	0.160746	0.950873	0.310256	0.315385	0.516039	0.748107
71	0.435007	0.841581	0.78125	0.375	0.642626	0.747918
79	0.142669	0.93911	0.515152	0.390152	0.587367	0.747645
59	0.906456	0.744364	0.366087	0.188696	0.566427	0.746755
20	0.205739	0.916554	0.516026	0.317308	0.562777	0.742379
48	0.083099	0.920698	0.894444	0.311111	0.635818	0.739674
28	0.406944	0.866493	0.355769	0.342308	0.538027	0.738563
43	0.228752	0.919146	0.3	0.3	0.527031	0.737727
53	0.195237	0.928626	0.307692	0.269231	0.497139	0.737713
14	0.27868	0.917484	0.10989	0.296703	0.462792	0.736928
25	0.187317	0.920262	0.368627	0.405882	0.548538	0.735804
49	0.432884	0.851175	0.359211	0.359211	0.587621	0.73308
1	0.648666	0.786856	0.398169	0.302059	0.567373	0.730088
99	0.0651937	0.947382	0.346154	0.384615	0.51919	0.729627
38	0.238221	0.896442	0.4	0.35	0.574957	0.729047
89	0.877647	0.742242	0.101739	0.272174	0.524055	0.727896
41	0.357991	0.856654	0.457516	0.398693	0.573764	0.727806
23	0.189383	0.915559	0.257212	0.334135	0.510519	0.725778
98	0.255265	0.876233	0.55	0.366667	0.582108	0.725537
46	0.761435	0.722864	0.732057	0.369617	0.654072	0.723973
54	0.863759	0.71663	0.354074	0.272593	0.568436	0.719047
29	0.921549	0.71227	0.155138	0.288538	0.552708	0.717795
47	0.116614	0.930253	0.188312	0.198052	0.493609	0.715784
92	0.104275	0.911483	0.390909	0.290909	0.507244	0.711602
69	0.324132	0.843277	0.44332	0.378543	0.560984	0.710155
75	0.200574	0.852611	0.777778	0.316667	0.590809	0.707743
10	0.566026	0.755944	0.744444	0.272222	0.596457	0.707711
67	0.0285222	0.914502	0.403846	0.480769	0.539989	0.703099
85	0.503644	0.794404	0.340278	0.260417	0.533539	0.702866
95	0.068637	0.922643	0.201923	0.237179	0.463339	0.702096
5	0.20132	0.837338	0.863636	0.363636	0.630685	0.701975
84	0.246255	0.851374	0.525641	0.240385	0.548031	0.701844
27	0.425136	0.818432	0.245238	0.345238	0.545479	0.701649
72	0	0.920385	0.375	0.291667	0.512975	0.696464
82	0.121894	0.880124	0.409091	0.318182	0.506397	0.693688
44	0.0389096	0.920082	0.107955	0.414773	0.496331	0.693135
34	0.0868867	0.878584	0.422727	0.427273	0.563184	0.688425
39	1	0.64959	0.131766	0.225783	0.529737	0.685305
64	0.0643902	0.888555	0.299451	0.332418	0.530466	0.683144
21	0.375954	0.797902	0.354489	0.328173	0.548566	0.681947
33	0.189211	0.839797	0.489305	0.208556	0.496624	0.67953
76	0.218824	0.834565	0.299242	0.390152	0.52506	0.675762
81	0.248264	0.82504	0.307692	0.384615	0.517559	0.675009
86	0.351334	0.776163	0.617647	0.347059	0.572014	0.674689
16	0.598278	0.695056	0.82381	0.27381	0.621691	0.673713
8	0.264562	0.808398	0.426471	0.398693	0.564448	0.67234
78	0.111449	0.863677	0.225275	0.335165	0.488681	0.670741
96	0.439885	0.721771	0.839286	0.401786	0.629946	0.66487
58	0.275294	0.806865	0.305556	0.25	0.505276	0.664348
66	0.0905022	0.866408	0.153846	0.230769	0.490682	0.662886
4	0.367116	0.785351	0.197712	0.227124	0.47503	0.661158
94	0.578307	0.676943	0.76875	0.320833	0.606827	0.654684
97	0.304849	0.754756	0.6	0.466667	0.58295	0.651275
70	0.0526255	0.855919	0.222222	0.222222	0.487668	0.650902
6	0.853199	0.618346	0.0643939	0.30303	0.489754	0.631313
93	0.22089	0.744679	0.679487	0.397436	0.579815	0.629717
63	0.703759	0.645888	0.19697	0.261364	0.514275	0.627326
30	0.200516	0.718932	0.85	0.35	0.580093	0.614423
18	0.430244	0.695222	0.216667	0.305556	0.498518	0.610505
26	0.707145	0.583957	0.674242	0.348485	0.600393	0.608399
51	0.374921	0.669366	0.711806	0.350694	0.597359	0.606225
61	0.368494	0.71502	0.0333333	0.243137	0.439269	0.602193
74	0.272539	0.719418	0.210256	0.253846	0.471034	0.595273
90	0.357647	0.660683	0.455882	0.343137	0.526612	0.583485
50	0.340717	0.662273	0.323529	0.352941	0.521944	0.574838
88	0.578135	0.58029	0.563889	0.316667	0.572573	0.573766
65	0.347661	0.649	0.393092	0.345395	0.51371	0.569865
15	0.256815	0.678301	0.272321	0.339286	0.499011	0.566924
22	0.246485	0.63561	0.846154	0.384615	0.58505	0.563292
36	0.508407	0.608767	0.236842	0.231579	0.457029	0.562555
32	0.234605	0.623724	0.833333	0.333333	0.571717	0.550573
24	0.744218	0.50473	0.353947	0.306579	0.53345	0.541126
56	0.337733	0.583168	0.473214	0.388393	0.527179	0.524688
52	0.511105	0.477437	0.768421	0.438158	0.600892	0.497934
91	0.390301	0.495657	0.702083	0.420833	0.591211	0.48341
42	0.796499	0.396115	0.508333	0.3875	0.567718	0.48163
87	0.16792	0.569174	0.343137	0.376471	0.503457	0.473768
19	0.70726	0.411522	0.446429	0.317857	0.524068	0.470541
57	0.706399	0.344917	0.436957	0.233696	0.490523	0.419591
80	0.562066	0.350011	0.859524	0.309524	0.582843	0.417088
68	0.653429	0	0.17154	0.332359	0.419734	0.14591

## Sheet: 3r2x
No.	IntfSurfArea	IntfShtCont	AvgConsurf	AvgHydro	FinScore	Normalise weighted score
1	0.754467	0.994834	0.640625	0.478125	0.663666	0.92
100	1	0.861494	0.638438	0.527205	0.690889	0.87
23	0.332253	1	0.341026	0.492308	0.56286	0.82
9	0.301614	0.979479	0.395928	0.40724	0.522009	0.8
67	0.347795	0.967387	0.344444	0.255556	0.489418	0.8
4	0.205143	0.996731	0.310606	0.540404	0.557742	0.79
37	0.225734	0.991492	0.323529	0.382353	0.528239	0.79
70	0.307801	0.969991	0.288889	0.183333	0.469169	0.79
34	0.251052	0.967244	0.406087	0.422609	0.542309	0.79
38	0.212543	0.981108	0.348039	0.433007	0.54739	0.78
90	0.260605	0.976998	0.223856	0.374183	0.50944	0.78
20	0.180023	0.967606	0.356863	0.623529	0.591867	0.77
98	0.216874	0.956251	0.446429	0.401786	0.508341	0.77
26	0.209994	0.976807	0.25625	0.191667	0.481282	0.77
15	0.429342	0.90564	0.389881	0.208333	0.489983	0.77
81	0.170767	0.979438	0.238462	0.430769	0.535077	0.77
97	0.197099	0.976841	0.157576	0.190909	0.459149	0.76
51	0.137777	0.977132	0.230769	0.461538	0.51381	0.76
66	0.208682	0.931668	0.477376	0.524887	0.565514	0.76
65	0.154828	0.974754	0.2	0.166667	0.451611	0.76
6	0.202643	0.94103	0.333824	0.530882	0.561162	0.75
71	0.103376	0.971273	0.233333	0.466667	0.486137	0.75
47	0.282706	0.9247	0.217647	0.398039	0.517026	0.75
33	0.300005	0.91239	0.316667	0.354167	0.517463	0.75
11	0.218037	0.926665	0.368056	0.40625	0.529591	0.75
12	0.371257	0.887333	0.269324	0.272947	0.485964	0.74
19	0.248428	0.903058	0.492647	0.355392	0.516149	0.74
28	0.160917	0.944369	0.240132	0.297697	0.477776	0.74
56	0.323838	0.889487	0.365385	0.315385	0.481222	0.74
7	0.22311	0.910368	0.333333	0.416667	0.524153	0.73
52	0.0273474	0.965271	0.2875	0.4625	0.502804	0.73
78	0.0907291	0.940459	0.371658	0.491979	0.544057	0.73
89	0.216799	0.903153	0.361111	0.486111	0.547027	0.73
96	0.30931	0.875609	0.340909	0.481818	0.538013	0.73
46	0.115948	0.904877	0.540865	0.512019	0.558332	0.72
41	0.0695689	0.938695	0.221429	0.414286	0.481801	0.72
95	0.21284	0.89876	0.1875	0.4375	0.491517	0.72
74	0.358016	0.845824	0.312931	0.314655	0.484492	0.71
3	0.307207	0.851732	0.342222	0.283333	0.474333	0.71
79	0.0864971	0.903815	0.308333	0.5	0.530119	0.7
61	0.143692	0.878688	0.313596	0.502193	0.513166	0.7
35	0.286566	0.836806	0.327273	0.520455	0.558947	0.69
2	0.397936	0.784034	0.65	0.483333	0.586055	0.69
59	0.300401	0.843057	0.213768	0.350242	0.489329	0.69
94	0.311266	0.81515	0.541667	0.385417	0.520127	0.69
10	0.220561	0.850584	0.395221	0.273897	0.467924	0.69
58	0.222442	0.855746	0.270221	0.330882	0.493628	0.69
24	0.53695	0.759167	0.423963	0.268433	0.510753	0.69
86	0.489061	0.764902	0.45	0.37	0.538611	0.69
77	0.246003	0.835812	0.305	0.365	0.502525	0.68
80	0	0.905064	0.227273	0.409091	0.449329	0.68
40	0.391798	0.80121	0.219368	0.242095	0.46477	0.68
48	0.190838	0.851707	0.188235	0.380392	0.475076	0.68
64	0.168416	0.848363	0.283333	0.358333	0.492659	0.67
53	0.118052	0.839182	0.517483	0.587413	0.551516	0.67
72	0.140524	0.84083	0.207792	0.412338	0.456408	0.66
83	0.0883285	0.839996	0.208333	0.458333	0.464695	0.65
16	0.403504	0.713831	0.661172	0.501832	0.580887	0.64
92	0.465401	0.706756	0.568216	0.355322	0.538858	0.64
57	0.0815225	0.829206	0.133333	0.508333	0.495517	0.64
60	0.229867	0.753502	0.421053	0.526316	0.542062	0.63
25	0.496312	0.687918	0.326923	0.341346	0.485053	0.62
76	0.267436	0.762963	0.145425	0.316993	0.445834	0.62
69	0.264886	0.735966	0.424107	0.392857	0.487489	0.62
14	0.244295	0.739549	0.47619	0.285714	0.456862	0.62
36	0.342301	0.723719	0.298246	0.169173	0.43617	0.62
54	0.355294	0.696233	0.545	0.395	0.507126	0.61
39	0.072118	0.770571	0.588889	0.388889	0.495805	0.61
27	0.385364	0.696713	0.395933	0.29067	0.48149	0.61
73	0.398827	0.702513	0.208556	0.308824	0.464077	0.61
29	0.303321	0.714472	0.279891	0.445652	0.507105	0.61
75	0.334678	0.694418	0.354545	0.188636	0.436055	0.6
44	0.276147	0.708998	0.140693	0.441558	0.472055	0.59
84	0.168391	0.700769	0.584821	0.625	0.569486	0.59
22	0.265208	0.698354	0.18254	0.436508	0.477673	0.58
85	0.252215	0.672709	0.603175	0.448413	0.527707	0.58
31	0.148716	0.732418	0.160714	0.375	0.466536	0.58
63	0.100703	0.721049	0.260989	0.442308	0.473192	0.57
68	0.276098	0.649954	0.428571	0.296429	0.456385	0.56
50	0.222244	0.644285	0.129167	0.416667	0.466247	0.53
62	0.255853	0.603819	0.540043	0.46645	0.517774	0.53
5	0.22566	0.615606	0.152882	0.448622	0.466109	0.51
87	0.414122	0.546931	0.44087	0.330435	0.478834	0.51
49	0.251002	0.605392	0.166667	0.361111	0.44965	0.51
17	0.335222	0.551605	0.422697	0.544408	0.505778	0.5
13	0.446023	0.503113	0.296296	0.381481	0.450322	0.48
42	0.46305	0.484993	0.503289	0.309211	0.477428	0.48
21	0.241524	0.548807	0.203869	0.385417	0.441791	0.47
55	0.182621	0.50452	0.559524	0.585714	0.521727	0.44
88	0.0793694	0.54886	0.145455	0.422727	0.43585	0.43
18	0.192917	0.517306	0.151316	0.398026	0.432588	0.43
32	0.365614	0.441568	0.371429	0.416667	0.457546	0.42
99	0.333589	0.419253	0.5	0.5875	0.498171	0.41
82	0.512176	0.377136	0.448718	0.358974	0.465875	0.41
30	0.173291	0.462487	0.410256	0.525641	0.482794	0.4
8	0.224447	0.461166	0.142157	0.401961	0.428062	0.4
43	0.49552	0.368887	0.40457	0.344086	0.426851	0.4
93	0.415879	0.27495	0.371212	0.469697	0.447269	0.31
45	0.359971	0.0170326	0.161364	0.475	0.381173	0.1
91	0.13545	0	0.475	0.625	0.422791	0.06
